# Supplementary material for: catena-Poly[[dichloridozinc(II)]-μ-1,4-bis­(1H-imidazol-1-yl)benzene]
Source: Acta Crystallogr Sect E Struct Rep Online. 2010 Nov 6;66(Pt 12):m1518. doi: 10.1107/S1600536810044429 (PMC3011715; doi:10.1107/S1600536810044429)
Supplement: Supplementary file 1 [file e-66-m1518-sup1.cif]

##############################################################################
###                                                                        ###
###        Electronic paper (Acta Crystallographica Section E)             ###
###                                                                        ###
##############################################################################
#                                                                            #
# This CIF contains the data in a paper accepted for publication in Acta     #
# Crystallographica Section E. It conforms to the requirements of Notes      #
# for Authors for Section E, and has been peer reviewed under the auspices   #
# of the IUCr Commission on Journals.                                        #
#                                                                            #
# Full details of the Crystallographic Information File format               #
# are given in the paper "The Crystallographic Information File (CIF):       #
# a New Standard Archive File for Crystallography" by S. R. Hall, F. H.      #
# Allen and I. D. Brown [Acta Cryst. (1991), A47, 655-685].                  #
#                                                                            #
# The current version of the core CIF dictionary is obtainable from          #
# ftp://ftp.iucr.org/pub/cif_core.dic. The current version number is 2.4.    #
#                                                                            #
# Software is freely available for graphical display of the structure(s) in  #
# this CIF.  For information consult the CIF home page http://www.iucr.org/  #
# cif/home.html                                                              #
#                                                                            #
# This file may be used for bona fide research purposes within the           #
# scientific community so long as proper attribution is given to the journal # 
# article from which it was obtained.                                        #
#                                                                            #
##############################################################################
                                             
data_I
_audit_creation_method     SHELXL-97
_chemical_name_systematic
;
<i>catena</i>-Poly[[dichloridozinc(II)]-\m-1,4-bis(1<i>H</i>-
imidazol-1-yl)benzene]
;
_chemical_name_common     ?
_chemical_formula_moiety     'C12 H10 Cl2 N4 Zn'
_chemical_formula_sum     'C12 H10 Cl2 N4 Zn'
_chemical_formula_iupac     '[Zn Cl2 (C12 H10 N4)]'
_chemical_formula_weight     346.51
_chemical_melting_point     ?
_symmetry_cell_setting     monoclinic
_symmetry_space_group_name_H-M     'C 2/c'
_symmetry_space_group_name_Hall     '-C 2yc'
loop_
    _symmetry_equiv_pos_as_xyz
    'x, y, z'
    '-x, y, -z+1/2'
    'x+1/2, y+1/2, z'
    '-x+1/2, y+1/2, -z+1/2'
    '-x, -y, -z'
    'x, -y, z-1/2'
    '-x+1/2, -y+1/2, -z'
    'x+1/2, -y+1/2, z-1/2'
_cell_length_a     13.196(3)
_cell_length_b     6.3780(13)
_cell_length_c     16.431(3)
_cell_angle_alpha     90.00
_cell_angle_beta     93.75(3)
_cell_angle_gamma     90.00
_cell_volume     1379.9(5)
_cell_formula_units_Z     4
_cell_measurement_reflns_used     6568
_cell_measurement_theta_min     6.19
_cell_measurement_theta_max     54.8
_cell_measurement_temperature     293(2)
_exptl_crystal_description     block
_exptl_crystal_colour     colorless
_exptl_crystal_size_max     0.25
_exptl_crystal_size_mid     0.22
_exptl_crystal_size_min     0.20
_exptl_crystal_density_diffrn     1.668
_exptl_crystal_density_meas     ?
_exptl_crystal_density_method     'not measured'
_exptl_crystal_F_000     696
_exptl_absorpt_coefficient_mu     2.156
_exptl_absorpt_correction_type     multi-scan
_exptl_absorpt_process_details     '(CrystalClear; Rigaku/MSC, 2005)'
_exptl_absorpt_correction_T_min     0.589
_exptl_absorpt_correction_T_max     0.650
_exptl_special_details
;
;
_diffrn_ambient_temperature     293(2)
_diffrn_radiation_type     MoK\a
_diffrn_radiation_wavelength     0.71073
_diffrn_radiation_source     'fine-focus sealed tube'
_diffrn_radiation_monochromator     graphite
_diffrn_measurement_device_type     'Rigaku Mercury'
_diffrn_measurement_method     \w
_diffrn_detector_area_resol_mean     9
_diffrn_reflns_number     5725
_diffrn_reflns_av_R_equivalents     0.0284
_diffrn_reflns_av_sigmaI/netI     0.0204
_diffrn_reflns_theta_min     3.09
_diffrn_reflns_theta_max     24.99
_diffrn_reflns_theta_full     24.99
_diffrn_measured_fraction_theta_max     0.994
_diffrn_measured_fraction_theta_full     0.994
_diffrn_reflns_limit_h_min     -15
_diffrn_reflns_limit_h_max     15
_diffrn_reflns_limit_k_min     -7
_diffrn_reflns_limit_k_max     7
_diffrn_reflns_limit_l_min     -19
_diffrn_reflns_limit_l_max     19
_diffrn_standards_number     ?
_diffrn_standards_interval_count     0
_diffrn_standards_interval_time     0
_diffrn_standards_decay_%     0
_refine_special_details
;
Refinement of <i>F</i>^2^ against ALL reflections. The weighted <i>R</i>-factor
<i>wR</i> and goodness of fit <i>S</i> are based on <i>F</i>^2^, conventional
<i>R</i>-factors <i>R</i> are based on <i>F</i>, with <i>F</i> set to zero for
negative <i>F</i>^2^. The threshold expression of <i>F</i>^2^ >
\s(<i>F</i>^2^) is used only for calculating <i>R</i>-factors(gt) <i>etc</i>.
and is not relevant to the choice of reflections for refinement.
<i>R</i>-factors based on <i>F</i>^2^ are statistically about twice as large
as those based on <i>F</i>, and <i>R</i>- factors based on ALL data will be
even larger.
;
_reflns_number_total     1209
_reflns_number_gt     1136
_reflns_threshold_expression     I>2\s(I)
_refine_ls_structure_factor_coef     Fsqd
_refine_ls_matrix_type     full
_refine_ls_R_factor_all     0.0313
_refine_ls_R_factor_gt     0.0281
_refine_ls_wR_factor_gt     0.0572
_refine_ls_wR_factor_ref     0.0580
_refine_ls_goodness_of_fit_ref     1.181
_refine_ls_restrained_S_all     1.181
_refine_ls_number_reflns     1209
_refine_ls_number_parameters     87
_refine_ls_number_restraints     0
_refine_ls_hydrogen_treatment     constr
_refine_ls_weighting_scheme     calc
_refine_ls_weighting_details
         'calc w=1/[\s^2^(Fo^2^)+(0.0220P)^2^+1.5504P] where P=(Fo^2^+2Fc^2^)/3'
_atom_sites_solution_hydrogens     geom
_atom_sites_solution_primary     direct
_atom_sites_solution_secondary     difmap
_refine_ls_shift/su_max     0.000
_refine_ls_shift/su_mean     0.000
_refine_diff_density_max     0.262
_refine_diff_density_min     -0.331
_refine_ls_extinction_method     none
_refine_ls_extinction_coef     ?
loop_
    _atom_type_symbol
    _atom_type_description
    _atom_type_scat_dispersion_real
    _atom_type_scat_dispersion_imag
    _atom_type_scat_source
    'C' 'C' 0.0033 0.0016
                         'International Tables Vol C Tables 4.2.6.8 and 6.1.1.4'
    'Cl' 'Cl' 0.1484 0.1585
                         'International Tables Vol C Tables 4.2.6.8 and 6.1.1.4'
    'N' 'N' 0.0061 0.0033
                         'International Tables Vol C Tables 4.2.6.8 and 6.1.1.4'
    'Zn' 'Zn' 0.2839 1.4301
                         'International Tables Vol C Tables 4.2.6.8 and 6.1.1.4'
    'H' 'H' 0.0000 0.0000
                         'International Tables Vol C Tables 4.2.6.8 and 6.1.1.4'
_computing_data_collection     'CrystalClear (Rigaku/MSC, 2005)'
_computing_cell_refinement     'CrystalClear (Rigaku/MSC, 2005)'
_computing_data_reduction     'CrystalClear (Rigaku/MSC, 2005)'
_computing_structure_solution     'SHELXS97 (Sheldrick, 2008)'
_computing_structure_refinement     'SHELXL97 (Sheldrick, 2008)'
_computing_molecular_graphics     'SHELXTL (Sheldrick, 2008)'
_computing_publication_material     'SHELXTL (Sheldrick, 2008)'
loop_
    _atom_site_type_symbol
    _atom_site_label
    _atom_site_fract_x
    _atom_site_fract_y
    _atom_site_fract_z
    _atom_site_U_iso_or_equiv
    _atom_site_adp_type
    _atom_site_calc_flag
    _atom_site_refinement_flags
    _atom_site_occupancy
    _atom_site_disorder_assembly
    _atom_site_disorder_group
    Zn Zn1 0.5000 0.47523(6) 0.2500 0.02629(14) Uani d S 1 . .
    Cl Cl1 0.62428(6) 0.67534(12) 0.20142(4) 0.0488(2) Uani d . 1 . .
    N N1 0.45231(15) 0.2933(3) 0.15401(11) 0.0288(5) Uani d . 1 . .
    N N2 0.37084(14) 0.0812(3) 0.06614(11) 0.0275(5) Uani d . 1 . .
    C C1 0.38454(18) 0.1419(4) 0.14535(14) 0.0296(6) Uani d . 1 . .
    H H1A 0.3506 0.0842 0.1878 0.036 Uiso calc R 1 . .
    C C2 0.4850(2) 0.3299(4) 0.07706(15) 0.0363(6) Uani d . 1 . .
    H H2A 0.5341 0.4274 0.0648 0.044 Uiso calc R 1 . .
    C C3 0.4350(2) 0.2028(4) 0.02255(15) 0.0362(6) Uani d . 1 . .
    H H3A 0.4422 0.1978 -0.0333 0.043 Uiso calc R 1 . .
    C C4 0.30781(18) -0.0863(4) 0.03321(14) 0.0269(5) Uani d . 1 . .
    C C5 0.2728(2) -0.0807(4) -0.04871(15) 0.0350(6) Uani d . 1 . .
    H H5A 0.2882 0.0330 -0.0811 0.042 Uiso calc R 1 . .
    C C6 0.28494(19) -0.2555(4) 0.08161(15) 0.0334(6) Uani d . 1 . .
    H H6A 0.3084 -0.2588 0.1362 0.040 Uiso calc R 1 . .
loop_
    _atom_site_aniso_label
    _atom_site_aniso_U_11
    _atom_site_aniso_U_22
    _atom_site_aniso_U_33
    _atom_site_aniso_U_12
    _atom_site_aniso_U_13
    _atom_site_aniso_U_23
    Zn1 0.0337(2) 0.0263(2) 0.0182(2) 0.000 -0.00328(15) 0.000
    Cl1 0.0571(5) 0.0594(5) 0.0295(4) -0.0279(4) 0.0008(3) -0.0005(3)
    N1 0.0349(12) 0.0296(11) 0.0214(11) -0.0060(9) -0.0017(8) -0.0011(8)
    N2 0.0336(11) 0.0267(11) 0.0216(10) -0.0062(9) -0.0020(8) -0.0024(8)
    C1 0.0340(13) 0.0334(14) 0.0214(13) -0.0070(11) 0.0014(10) -0.0014(10)
    C2 0.0478(16) 0.0338(15) 0.0276(14) -0.0150(12) 0.0031(11) -0.0001(11)
    C3 0.0529(17) 0.0344(14) 0.0213(13) -0.0146(13) 0.0032(11) -0.0013(10)
    C4 0.0299(13) 0.0270(12) 0.0235(12) -0.0032(10) -0.0016(10) -0.0034(10)
    C5 0.0477(16) 0.0306(14) 0.0258(13) -0.0086(12) -0.0033(11) 0.0055(10)
    C6 0.0431(15) 0.0351(14) 0.0205(12) -0.0067(12) -0.0080(10) 0.0004(10)
_geom_special_details
;
All e.s.d.'s (except the e.s.d. in the dihedral angle between two l.s. planes)
are estimated using the full covariance matrix. The cell e.s.d.'s are taken
into account individually in the estimation of e.s.d.'s in distances, angles
and torsion angles; correlations between e.s.d.'s in cell parameters are only
used when they are defined by crystal symmetry. An approximate (isotropic)
treatment of cell e.s.d.'s is used for estimating e.s.d.'s involving l.s.
planes.
;
loop_
    _geom_bond_atom_site_label_1
    _geom_bond_atom_site_label_2
    _geom_bond_site_symmetry_2
    _geom_bond_distance
    _geom_bond_publ_flag
    Zn1 N1 . 2.0248(19) y
    Zn1 N1 2_655 2.0248(19) ?
    Zn1 Cl1 2_655 2.2643(8) ?
    Zn1 Cl1 . 2.2643(8) y
    N1 C1 . 1.317(3) ?
    N1 C2 . 1.382(3) ?
    N2 C1 . 1.359(3) ?
    N2 C3 . 1.382(3) ?
    N2 C4 . 1.438(3) ?
    C1 H1A . 0.9300 ?
    C2 C3 . 1.348(3) ?
    C2 H2A . 0.9300 ?
    C3 H3A . 0.9300 ?
    C4 C6 . 1.385(3) ?
    C4 C5 . 1.395(3) ?
    C5 C6 7_545 1.382(3) ?
    C5 H5A . 0.9300 ?
    C6 C5 7_545 1.382(3) ?
    C6 H6A . 0.9300 ?
loop_
    _geom_angle_atom_site_label_1
    _geom_angle_atom_site_label_2
    _geom_angle_atom_site_label_3
    _geom_angle_site_symmetry_1
    _geom_angle_site_symmetry_3
    _geom_angle
    _geom_angle_publ_flag
    N1 Zn1 N1 . 2_655 110.08(11) ?
    N1 Zn1 Cl1 . 2_655 113.71(6) ?
    N1 Zn1 Cl1 2_655 2_655 104.11(6) ?
    N1 Zn1 Cl1 . . 104.11(6) ?
    N1 Zn1 Cl1 2_655 . 113.71(6) ?
    Cl1 Zn1 Cl1 2_655 . 111.38(5) ?
    C1 N1 C2 . . 105.98(19) ?
    C1 N1 Zn1 . . 132.71(16) ?
    C2 N1 Zn1 . . 121.06(16) ?
    C1 N2 C3 . . 106.79(19) ?
    C1 N2 C4 . . 127.6(2) ?
    C3 N2 C4 . . 125.50(19) ?
    N1 C1 N2 . . 111.1(2) ?
    N1 C1 H1A . . 124.5 ?
    N2 C1 H1A . . 124.5 ?
    C3 C2 N1 . . 109.7(2) ?
    C3 C2 H2A . . 125.1 ?
    N1 C2 H2A . . 125.1 ?
    C2 C3 N2 . . 106.4(2) ?
    C2 C3 H3A . . 126.8 ?
    N2 C3 H3A . . 126.8 ?
    C6 C4 C5 . . 120.2(2) ?
    C6 C4 N2 . . 120.3(2) ?
    C5 C4 N2 . . 119.4(2) ?
    C6 C5 C4 7_545 . 119.8(2) ?
    C6 C5 H5A 7_545 . 120.1 ?
    C4 C5 H5A . . 120.1 ?
    C5 C6 C4 7_545 . 120.0(2) ?
    C5 C6 H6A 7_545 . 120.0 ?
    C4 C6 H6A . . 120.0 ?
loop_
    _geom_torsion_atom_site_label_1
    _geom_torsion_atom_site_label_2
    _geom_torsion_atom_site_label_3
    _geom_torsion_atom_site_label_4
    _geom_torsion_site_symmetry_1
    _geom_torsion_site_symmetry_2
    _geom_torsion_site_symmetry_3
    _geom_torsion_site_symmetry_4
    _geom_torsion
    _geom_torsion_publ_flag
    N1 Zn1 N1 C1 2_655 . . . 55.1(2) ?
    Cl1 Zn1 N1 C1 2_655 . . . -61.2(2) ?
    Cl1 Zn1 N1 C1 . . . . 177.4(2) ?
    N1 Zn1 N1 C2 2_655 . . . -131.4(2) ?
    Cl1 Zn1 N1 C2 2_655 . . . 112.23(19) ?
    Cl1 Zn1 N1 C2 . . . . -9.2(2) ?
    C2 N1 C1 N2 . . . . -0.9(3) ?
    Zn1 N1 C1 N2 . . . . 173.23(16) ?
    C3 N2 C1 N1 . . . . 0.3(3) ?
    C4 N2 C1 N1 . . . . 176.3(2) ?
    C1 N1 C2 C3 . . . . 1.2(3) ?
    Zn1 N1 C2 C3 . . . . -173.77(17) ?
    N1 C2 C3 N2 . . . . -1.0(3) ?
    C1 N2 C3 C2 . . . . 0.5(3) ?
    C4 N2 C3 C2 . . . . -175.6(2) ?
    C1 N2 C4 C6 . . . . -25.8(4) ?
    C3 N2 C4 C6 . . . . 149.4(3) ?
    C1 N2 C4 C5 . . . . 156.4(2) ?
    C3 N2 C4 C5 . . . . -28.4(4) ?
    C6 C4 C5 C6 . . . 7_545 0.0(4) ?
    N2 C4 C5 C6 . . . 7_545 177.8(2) ?
    C5 C4 C6 C5 . . . 7_545 0.0(4) ?
    N2 C4 C6 C5 . . . 7_545 -177.8(2) ?
data_global
_journal_date_recd_electronic     2010-10-28
_journal_date_accepted     2010-10-30
_journal_name_full     'Acta Crystallographica, Section E'
_journal_year     2010
_journal_volume     66
_journal_issue     12
_journal_page_first     m1518
_journal_page_last     m1518
_journal_paper_category     QM
_journal_coeditor_code     HB5712
_publ_contact_author_name     'Yang Niu'
_publ_contact_author_address
;
Traditional Chinese Medicine College of Ningxia Medical University, Yinchuan,
Ningxia Province.750004, People's Republic of China
;
_publ_contact_author_email     'nanyiailing@yeah.net'
_publ_contact_author_fax     ?
_publ_contact_author_phone     ?
_publ_section_title
;\
<i>catena</i>-Poly[[dichloridozinc(II)]-\m-1,4-bis(1<i>H</i>-imidazol-1-yl)\
benzene]
;
loop_
    _publ_author_name
    _publ_author_footnote
    _publ_author_address
    'Nan, Yi' .
;
Traditional Chinese Medicine College of Ningxia Medical University, Yinchuan,
Ningxia Province 750004, People's Republic of China
;
    'Yuan, Ling' .
;
Pharmacy College of Ningxia Medical University, Yinchuan, Ningxia
Province 750004, People's Republic of China
;
    'Xu, Cheng-Bi' .
;
The Second Hospital of Jilin University. Changchun, Jilin Province 130041
People's Republic of China
;
    'Nan, Shan-Ji' .
;
The Second Hospital of Jilin University. Changchun, Jilin Province 130041
People's Republic of China
;
    'Niu, Yang' .
;
Traditional Chinese Medicine College of Ningxia Medical University, Yinchuan,
Ningxia Province 750004, People's Republic of China
;
