# Supplementary material for: catena-Poly[[dichloridozinc(II)]-μ-1,4-bis­(1H-imidazol-1-yl)benzene]
Source: Acta Crystallogr Sect E Struct Rep Online. 2010 Nov 6;66(Pt 12):m1518. doi: 10.1107/S1600536810044429 (PMC3011715; doi:10.1107/S1600536810044429)
Supplement: Supplementary file 2 [file e-66-m1518-Isup2.hkl]

# 
# h,k,l, Fc-squared, Fo-squared, sigma(Fo-squared) and status flag 
# 
data_I
_shelx_title ' 1 in  C2/c' 
_shelx_refln_list_code          4 
_shelx_F_calc_maximum      255.48 
_exptl_crystal_F_000       696.00 
_reflns_d_resolution_high  0.8411 
 
loop_ 
 _symmetry_equiv_pos_as_xyz 
 'x, y, z' 
 '-x, y, -z+1/2' 
 'x+1/2, y+1/2, z' 
 '-x+1/2, y+1/2, -z+1/2' 
 '-x, -y, -z' 
 'x, -y, z-1/2' 
 '-x+1/2, -y+1/2, -z' 
 'x+1/2, -y+1/2, z-1/2' 
 
_cell_length_a    13.1960 
_cell_length_b     6.3780 
_cell_length_c    16.4310 
_cell_angle_alpha  90.000 
_cell_angle_beta   93.750 
_cell_angle_gamma  90.000 
 
_shelx_F_squared_multiplier     1.000 
 
loop_ 
 _refln_index_h 
 _refln_index_k 
 _refln_index_l 
 _refln_F_squared_calc 
 _refln_F_squared_meas 
 _refln_F_squared_sigma 
 _refln_observed_status 
   2   0   0    13825.31    13317.36     86.40 o 
   4   0   0      623.46      563.81     15.93 o 
   6   0   0     4827.57     4644.75     46.96 o 
   8   0   0    13355.65    13038.02    116.89 o 
  10   0   0     3029.27     2862.34     46.23 o 
  12   0   0      365.05      358.49     41.21 o 
  14   0   0      861.68      976.50     61.26 o 
   1   1   0    10599.13    10623.10     41.52 o 
   3   1   0    29889.70    28687.48     76.09 o 
   5   1   0     5270.99     5102.17     42.18 o 
   7   1   0     9903.97     9832.16     87.20 o 
   9   1   0     2025.11     1943.63     34.35 o 
  11   1   0     1569.21     1529.29     36.09 o 
  13   1   0     1089.02     1114.72     44.98 o 
  15   1   0      435.80      502.64     43.38 o 
   0   2   0      582.33      682.55     14.10 o 
   2   2   0      782.92      741.12      9.81 o 
   4   2   0     8744.64     8741.23     47.26 o 
   6   2   0     7926.46     7709.01     65.47 o 
   8   2   0     2662.79     2724.89     41.24 o 
  10   2   0     1730.17     1737.21     53.56 o 
  12   2   0     2385.34     2357.21     53.48 o 
  14   2   0      550.70      548.23     39.12 o 
   1   3   0      281.46      265.02     14.38 o 
   3   3   0     6863.07     6620.88     58.67 o 
   5   3   0     4196.38     4357.35     41.29 o 
   7   3   0      279.06      283.82     13.84 o 
   9   3   0      399.56      402.27     22.35 o 
  11   3   0     2325.34     2284.75     87.27 o 
  13   3   0     1050.03     1055.58     47.03 o 
   0   4   0      731.59      713.34     52.60 o 
   2   4   0     3479.36     3427.30     32.09 o 
   4   4   0     6595.66     6530.80     74.86 o 
   6   4   0      489.22      514.36     18.66 o 
   8   4   0       80.56      128.82     22.99 o 
  10   4   0      966.69      977.09     51.14 o 
  12   4   0      850.02      895.33     51.60 o 
   1   5   0     6194.98     6304.71     74.59 o 
   3   5   0       66.91       59.10     14.94 o 
   5   5   0      868.54      862.39     30.29 o 
   7   5   0     1322.49     1333.23     46.31 o 
   9   5   0     2297.69     2374.25     65.37 o 
  11   5   0       80.55      117.54     30.01 o 
   0   6   0      539.85      504.32     45.74 o 
   2   6   0     2776.18     2722.30     52.40 o 
   4   6   0       10.86       37.35     17.38 o 
   6   6   0      571.42      602.42     39.71 o 
   8   6   0     1135.84     1118.18     53.13 o 
   1   7   0      282.87      317.59     32.79 o 
   3   7   0        1.69       30.66     41.52 o 
   5   7   0      360.83      357.66     45.55 o 
 -15   1   1      162.99      197.11     34.88 o 
 -13   1   1       45.23       73.10     22.65 o 
 -11   1   1      150.08      155.89     17.74 o 
  -9   1   1       45.45       88.77     12.33 o 
  -7   1   1      256.95      265.34     17.53 o 
  -5   1   1     1946.99     2114.44     39.35 o 
  -3   1   1    65271.65    61733.04    350.62 o 
  -1   1   1      807.00      787.04     11.16 o 
   1   1   1      348.18      297.05      3.88 o 
   3   1   1     1848.56     1934.38     15.22 o 
   5   1   1     1658.49     1727.50     27.55 o 
   7   1   1        3.05        7.99      7.27 o 
   9   1   1     2632.31     2646.13     40.06 o 
  11   1   1      130.61      185.52     17.87 o 
  13   1   1      232.15      270.42     29.77 o 
  15   1   1       31.88        9.06     23.76 o 
 -14   2   1       96.99       97.00     26.90 o 
 -12   2   1     1490.50     1494.51     45.48 o 
 -10   2   1      309.03      364.57     21.88 o 
  -8   2   1     1330.33     1372.90     29.00 o 
  -6   2   1     4512.28     4691.84     48.36 o 
  -4   2   1     8544.92     8915.53     71.13 o 
  -2   2   1     2484.41     2665.13     20.70 o 
   0   2   1     3479.85     3538.33     45.51 o 
   2   2   1     4218.44     4326.13     35.63 o 
   4   2   1    23066.17    23354.56     93.71 o 
   8   2   1     1165.21     1159.94     26.26 o 
  10   2   1       80.14      135.82     17.50 o 
  12   2   1      665.92      753.18     31.88 o 
  14   2   1        1.20        1.29     20.93 o 
 -13   3   1        1.66       36.01     28.62 o 
 -11   3   1      493.38      572.20     32.10 o 
  -9   3   1     4164.94     4152.20     60.13 o 
  -7   3   1       64.52       67.27     10.20 o 
  -5   3   1      489.54      545.65     11.87 o 
  -3   3   1      116.26      125.78      6.88 o 
  -1   3   1     1680.71     1726.14     20.03 o 
   1   3   1     2958.73     2909.29     46.49 o 
   3   3   1        7.60       61.33     16.08 o 
   5   3   1     2479.71     2432.06     35.34 o 
   7   3   1     2050.44     1947.83     31.34 o 
   9   3   1     1007.88      925.66     27.68 o 
  11   3   1       80.99       87.13     22.78 o 
  13   3   1      170.15      261.26     29.83 o 
 -12   4   1        5.09       33.68     25.61 o 
 -10   4   1      183.71      206.07     35.96 o 
  -8   4   1      944.71      911.48     43.75 o 
  -6   4   1     3013.76     2982.57     45.84 o 
  -4   4   1      727.42      762.98     23.79 o 
  -2   4   1      200.21      188.68      9.90 o 
   0   4   1     3696.91     3508.99     41.02 o 
   2   4   1     1372.83     1276.93     27.74 o 
   4   4   1       28.70       54.90     14.12 o 
   6   4   1       23.72       61.03     15.07 o 
   8   4   1     4400.21     4220.46     80.66 o 
  10   4   1     2392.45     2335.99     64.43 o 
  12   4   1       40.12      102.33     29.10 o 
 -11   5   1       43.03      152.92     39.47 o 
  -9   5   1      221.13      250.83     32.27 o 
  -7   5   1     1758.83     1793.47     57.06 o 
  -5   5   1      188.72      217.35     27.18 o 
  -3   5   1      915.71      896.40     29.27 o 
  -1   5   1      480.53      413.39     22.98 o 
   1   5   1     4513.23     4477.44     62.66 o 
   3   5   1      147.06      174.29     18.68 o 
   5   5   1      628.18      608.54     33.55 o 
   7   5   1     1965.41     2050.18     56.58 o 
   9   5   1      525.91      601.26     43.33 o 
  11   5   1      173.42      164.68     30.89 o 
  -8   6   1      293.24      262.36     36.12 o 
  -6   6   1      615.64      647.62     49.35 o 
  -4   6   1     1263.06     1300.63     40.42 o 
  -2   6   1     1286.38     1263.72     53.46 o 
   0   6   1     1312.70     1170.39     44.42 o 
   2   6   1     1267.15     1167.42     38.14 o 
   4   6   1     1018.65     1132.19     37.91 o 
   6   6   1     1374.94     1318.91     50.87 o 
   8   6   1      300.17      293.36     36.13 o 
  -5   7   1     1861.17     1807.81     84.09 o 
  -3   7   1     1150.23     1138.30     53.07 o 
  -1   7   1     1146.04     1085.22     53.49 o 
   1   7   1       60.28      118.90     30.10 o 
   3   7   1     1378.82     1282.16     53.19 o 
   5   7   1      848.89      898.98     49.47 o 
 -14   0   2       89.00      222.75     43.14 o 
 -12   0   2      820.00      832.95     55.13 o 
 -10   0   2     1821.66     1766.79     46.95 o 
  -8   0   2    15048.10    15009.90    131.78 o 
  -6   0   2    17316.68    17702.51    128.04 o 
  -4   0   2      111.55      153.21     13.75 o 
  -2   0   2    48002.16    43555.88    235.74 o 
   2   0   2     7003.82     7431.40    116.70 o 
   4   0   2     1140.83     1231.10     18.22 o 
   6   0   2     1172.57     1118.56     23.61 o 
   8   0   2     9829.86     9675.94     92.03 o 
  10   0   2     1511.66     1352.13     30.63 o 
  12   0   2      335.24      285.50     38.43 o 
  14   0   2      523.69      544.69     54.80 o 
 -15   1   2     1565.87     1556.65     58.82 o 
 -13   1   2      980.68     1001.10     42.16 o 
 -11   1   2      145.08      153.16     17.15 o 
  -9   1   2     3215.63     3162.41     53.19 o 
  -7   1   2     8611.23     8757.51     65.60 o 
  -5   1   2    20211.17    20674.18     92.10 o 
  -3   1   2     1365.55     1475.66     13.98 o 
  -1   1   2    14798.12    14937.15     55.92 o 
   3   1   2     6107.90     6120.17     69.07 o 
   5   1   2      429.83      436.22     13.66 o 
   7   1   2     1935.28     1812.58     28.72 o 
   9   1   2     6040.79     5970.17     69.34 o 
  11   1   2     1323.16     1325.10     32.54 o 
  13   1   2      213.84      250.93     37.24 o 
  15   1   2      508.44      484.94     43.28 o 
 -14   2   2      764.17      757.75     63.56 o 
 -12   2   2     3369.95     3232.14     60.60 o 
 -10   2   2     1484.81     1472.83     35.74 o 
  -8   2   2      665.37      636.92     22.27 o 
  -6   2   2       20.21       37.99      8.44 o 
  -4   2   2    13100.16    13044.89    109.48 o 
  -2   2   2    13123.72    13063.82    104.98 o 
   0   2   2     1903.29     1848.36     17.12 o 
   2   2   2    11305.65    11185.68     70.17 o 
   4   2   2    17188.10    16516.47     74.93 o 
   6   2   2    17705.01    17836.78    115.58 o 
   8   2   2      814.23      876.59     23.27 o 
  10   2   2     1410.79     1533.22     35.97 o 
  12   2   2     1585.63     1543.40     53.83 o 
  14   2   2     1556.61     1531.34     54.71 o 
 -13   3   2      565.51      439.48     35.83 o 
 -11   3   2     3400.82     3280.94     73.58 o 
  -9   3   2     2045.42     2028.55     52.35 o 
  -7   3   2       11.65       79.64     19.79 o 
  -5   3   2     2916.90     2793.29     29.84 o 
  -3   3   2    14387.95    14118.84     83.44 o 
  -1   3   2     3575.63     3527.51     32.32 o 
   1   3   2       44.61       61.40      5.18 o 
   3   3   2     6188.20     6373.72     59.06 o 
   5   3   2    19493.34    19302.03    138.69 o 
   7   3   2     6588.94     6556.50     63.75 o 
   9   3   2      970.73      980.32     26.97 o 
  11   3   2     1553.03     1584.63     56.98 o 
  13   3   2     1476.53     1451.20     57.20 o 
 -12   4   2       54.29      134.34     29.78 o 
 -10   4   2     1215.65     1292.62     51.75 o 
  -8   4   2      735.90      709.32     35.76 o 
  -6   4   2     3892.57     3863.55     53.41 o 
  -4   4   2     2759.55     2755.88     32.52 o 
  -2   4   2     2644.43     2621.13     35.48 o 
   0   4   2     2591.11     2742.18     32.42 o 
   2   4   2     3261.17     3254.84     45.53 o 
   4   4   2     4813.38     4857.44     58.66 o 
   6   4   2      599.25      612.70     71.05 o 
   8   4   2      725.84      643.58     34.92 o 
  10   4   2     1036.94     1029.17     45.34 o 
  12   4   2     1326.08     1349.33     55.83 o 
 -11   5   2      137.42      167.78     33.96 o 
  -9   5   2      495.88      512.99     39.14 o 
  -7   5   2     1862.14     1950.46     56.80 o 
  -5   5   2       25.71       39.29     15.69 o 
  -3   5   2     2458.30     2477.81     45.77 o 
  -1   5   2     3134.57     3071.12     40.47 o 
   1   5   2     2442.94     2442.02     44.76 o 
   3   5   2     1480.58     1443.01     34.64 o 
   5   5   2       20.52       32.37     13.70 o 
   7   5   2       56.91       88.08     24.37 o 
   9   5   2      311.15      322.36     34.73 o 
  11   5   2      194.97      189.00     33.45 o 
  -8   6   2      872.13      866.61     46.46 o 
  -6   6   2      818.62      823.74     70.63 o 
  -4   6   2      179.40      168.14     23.12 o 
  -2   6   2      235.62      275.76     23.09 o 
   0   6   2     3618.23     3504.50     86.21 o 
   2   6   2      319.29      314.47     24.39 o 
   4   6   2       90.31      105.00     20.83 o 
   6   6   2       40.67       79.77     31.90 o 
   8   6   2      674.70      594.64     44.45 o 
  -5   7   2       80.83      150.77     40.50 o 
  -3   7   2      224.80      210.39     35.45 o 
  -1   7   2       22.75       64.69     25.65 o 
   1   7   2       18.67       29.47     38.35 o 
   3   7   2      237.51      265.17     34.41 o 
   5   7   2      277.58      340.42     36.16 o 
 -15   1   3      321.44      348.05     42.86 o 
 -13   1   3        7.47       -4.39     11.61 o 
 -11   1   3     2342.24     2280.85     45.07 o 
  -9   1   3      218.27      225.56     15.59 o 
  -7   1   3     3791.97     3649.53     35.46 o 
  -5   1   3     1252.17     1425.17     17.05 o 
  -3   1   3     3659.05     3792.65     26.57 o 
  -1   1   3        8.46       52.25      9.76 o 
   1   1   3    31379.76    29393.92     97.18 o 
   3   1   3     1724.60     1831.43     17.68 o 
   5   1   3     8868.30     9045.54     56.51 o 
   7   1   3      163.51      207.73      9.21 o 
   9   1   3     1162.86     1163.04     27.90 o 
  11   1   3       55.98       75.29     14.94 o 
  13   1   3      482.09      473.33     33.37 o 
  15   1   3      215.79      202.47     32.85 o 
 -14   2   3        1.79       43.53     20.49 o 
 -12   2   3       15.50       81.09     20.57 o 
 -10   2   3      390.24      443.60     24.34 o 
  -8   2   3     1261.42     1367.29     34.21 o 
  -6   2   3      967.11      900.04     18.21 o 
  -4   2   3     3870.47     4158.39     34.62 o 
  -2   2   3     1425.16     1401.02     17.25 o 
   0   2   3        6.72       25.05      5.87 o 
   2   2   3     1695.21     1764.69     15.22 o 
   6   2   3      489.38      571.28     14.85 o 
   8   2   3       24.71       22.77     10.86 o 
  10   2   3       18.08       61.54     22.87 o 
  12   2   3      724.44      688.60     49.52 o 
  14   2   3      411.42      340.61     35.43 o 
 -13   3   3       13.22      108.72     38.47 o 
 -11   3   3     1075.17     1104.56     42.12 o 
  -9   3   3      101.37      135.63     21.24 o 
  -7   3   3      779.26      703.89     22.52 o 
  -5   3   3      466.42      503.36     13.89 o 
  -3   3   3     1240.49     1278.94     21.20 o 
  -1   3   3     2733.18     2955.11     30.92 o 
   1   3   3        5.93       26.25      4.72 o 
   3   3   3     7276.23     8065.52     71.13 o 
   5   3   3      646.03      709.38     18.78 o 
   7   3   3      316.04      422.92     30.54 o 
   9   3   3      249.78      195.44     16.14 o 
  11   3   3     1806.09     1756.79     52.93 o 
  13   3   3       17.41       53.32     27.78 o 
 -12   4   3       50.87      124.03     32.98 o 
 -10   4   3       80.71      103.41     24.06 o 
  -8   4   3     4337.08     4312.44    108.24 o 
  -6   4   3      469.48      429.71     28.45 o 
  -4   4   3        8.66        7.81      6.74 o 
  -2   4   3       17.69       47.60      9.39 o 
   0   4   3     7748.04     7639.61     95.21 o 
   2   4   3     9215.21     9219.97     94.28 o 
   4   4   3      780.17      766.07     24.04 o 
   6   4   3     1379.72     1330.18     28.94 o 
   8   4   3     3530.04     3473.21     71.40 o 
  10   4   3      714.01      846.98     43.80 o 
  12   4   3        2.40       22.81     23.92 o 
 -11   5   3       43.27        6.43     21.94 o 
  -9   5   3      293.37      220.91     32.92 o 
  -7   5   3     2314.95     2246.96     62.87 o 
  -5   5   3     3969.61     3981.27     62.98 o 
  -3   5   3       13.31        6.68      9.33 o 
  -1   5   3     1477.52     1445.14     28.11 o 
   1   5   3     4200.69     4096.69     60.32 o 
   3   5   3     2189.26     2224.83     44.54 o 
   5   5   3      256.86      229.48     19.98 o 
   7   5   3      203.02      277.06     41.91 o 
   9   5   3     1670.62     1711.77     62.50 o 
  11   5   3      294.86      302.77     37.92 o 
  -8   6   3       81.75       82.92     27.94 o 
  -6   6   3      818.14      803.94     46.55 o 
  -4   6   3     2613.77     2588.83     53.93 o 
  -2   6   3     2177.52     2214.46     63.84 o 
   0   6   3      737.17      651.08     27.82 o 
   2   6   3       20.07       13.35     16.18 o 
   4   6   3      147.14      223.75     22.91 o 
   6   6   3      615.71      654.74     59.93 o 
   8   6   3      391.96      355.83     40.64 o 
  -5   7   3       99.56      126.64     38.85 o 
  -3   7   3     1229.50     1061.66     51.56 o 
  -1   7   3      280.67      368.15     42.42 o 
   1   7   3       90.15       76.75     27.04 o 
   3   7   3      248.70      231.99     32.80 o 
   5   7   3      652.17      607.89     45.45 o 
 -14   0   4     2499.87     2637.79     97.05 o 
 -12   0   4      857.57      969.52     89.90 o 
 -10   0   4      151.23      175.03     20.08 o 
  -8   0   4     3035.73     2804.67     47.77 o 
  -6   0   4    19811.68    19363.72    149.85 o 
  -4   0   4     9238.00     9263.70     75.20 o 
   0   0   4    11977.58    11724.42    116.66 o 
   4   0   4     1722.89     1720.62     29.31 o 
   6   0   4       49.90       63.15      9.25 o 
   8   0   4     3101.65     3164.36     47.27 o 
  10   0   4     7103.10     6924.65     98.92 o 
  12   0   4     2536.39     2439.93     85.11 o 
  14   0   4      113.71      229.66     44.72 o 
 -15   1   4      225.07      405.89     39.01 o 
 -13   1   4      634.31      646.85     37.09 o 
 -11   1   4      863.07      890.15     44.62 o 
  -9   1   4     2336.04     2378.32     33.05 o 
  -7   1   4    12755.83    13036.25     86.44 o 
  -5   1   4     1796.92     1599.56     20.60 o 
  -3   1   4     7276.16     7259.09     43.64 o 
  -1   1   4     5182.26     5148.65     30.60 o 
   1   1   4    14952.32    14322.30     86.27 o 
   3   1   4     4611.41     4561.17     32.12 o 
   5   1   4     2306.69     2301.79     23.53 o 
   7   1   4     4486.40     4580.05     39.91 o 
   9   1   4     6604.92     6815.71     89.73 o 
  11   1   4     1629.76     1609.40     49.47 o 
  13   1   4      810.78      724.69     63.42 o 
 -14   2   4      588.99      551.82     34.52 o 
 -12   2   4      649.24      698.04     36.82 o 
 -10   2   4     3739.18     3740.44     60.40 o 
  -8   2   4      365.06      397.10     14.91 o 
  -6   2   4     4629.55     4903.42     49.83 o 
  -4   2   4     9755.99    10298.31     66.72 o 
  -2   2   4    10605.45    10268.67     67.39 o 
   0   2   4    11475.31    11790.08     92.64 o 
   2   2   4     1376.94     1400.56     16.01 o 
   4   2   4    13836.38    14359.95    155.48 o 
   6   2   4     6801.52     6693.49     52.58 o 
   8   2   4     4780.79     4833.92     57.72 o 
  10   2   4      452.82      431.04     23.42 o 
  12   2   4      670.46      685.35     33.58 o 
  14   2   4      286.59      305.25     41.85 o 
 -13   3   4      585.13      452.79     34.09 o 
 -11   3   4     3482.87     3621.39     67.44 o 
  -9   3   4     1640.93     1564.93     38.37 o 
  -7   3   4       41.79       57.09     10.94 o 
  -5   3   4     1417.00     1453.11     24.18 o 
  -3   3   4    19013.00    18969.48    148.43 o 
  -1   3   4    13590.20    14094.04     88.70 o 
   1   3   4     1309.60     1378.79     18.63 o 
   3   3   4     4312.11     4346.11     49.45 o 
   5   3   4    15116.54    14813.49    113.70 o 
   7   3   4     3298.55     3170.97     56.90 o 
   9   3   4       78.66      150.62     21.77 o 
  11   3   4       27.27       41.12     20.69 o 
  13   3   4     1096.07     1126.12     53.85 o 
 -12   4   4      469.18      485.45     38.09 o 
 -10   4   4     1178.90     1219.27     61.48 o 
  -8   4   4     4726.10     4514.01     66.20 o 
  -6   4   4      347.16      340.10     15.34 o 
  -4   4   4     1092.86     1000.74     26.42 o 
  -2   4   4     6045.66     6179.79     58.82 o 
   0   4   4     1901.30     1871.79     27.32 o 
   2   4   4     2535.88     2606.33     43.45 o 
   4   4   4     1106.50     1030.02     27.44 o 
   6   4   4     1861.95     1833.95     35.47 o 
   8   4   4      151.07      183.68     27.91 o 
  10   4   4      764.23      727.47     40.71 o 
  12   4   4      736.63      803.17     59.40 o 
 -11   5   4        2.39      -20.68     25.03 o 
  -9   5   4      791.02      802.00     45.65 o 
  -7   5   4     2110.33     1986.96     44.59 o 
  -5   5   4     3977.80     3976.85     65.56 o 
  -3   5   4        5.88        9.55     10.09 o 
  -1   5   4       32.57       32.81     10.67 o 
   1   5   4     1517.18     1472.61     36.96 o 
   3   5   4      882.90      863.70     31.36 o 
   5   5   4       15.97       13.06     12.65 o 
   7   5   4      260.07      268.95     29.65 o 
   9   5   4     1353.16     1214.79     50.74 o 
  11   5   4     1723.12     1622.38     66.08 o 
  -8   6   4      151.80      200.42     31.73 o 
  -6   6   4      521.33      568.26     31.58 o 
  -4   6   4       46.87       90.30     40.07 o 
  -2   6   4      363.88      408.15     32.11 o 
   0   6   4      395.50      420.12     26.27 o 
   2   6   4      738.37      714.79     33.67 o 
   4   6   4      557.35      523.66     30.66 o 
   6   6   4       92.75      108.82     30.57 o 
   8   6   4      675.21      716.23     66.20 o 
  -5   7   4      327.68      348.69     48.62 o 
  -3   7   4       58.19      106.46     43.30 o 
  -1   7   4      292.05      322.77     36.58 o 
   1   7   4     1167.45     1177.21     56.07 o 
   3   7   4      547.55      517.12     41.65 o 
 -15   1   5        2.94       35.23     39.95 o 
 -13   1   5        3.60       51.38     18.16 o 
 -11   1   5      483.62      455.15     26.47 o 
  -9   1   5      541.15      504.95     17.36 o 
  -7   1   5       84.94      105.47     10.66 o 
  -5   1   5        0.10       37.83     12.91 o 
  -3   1   5     6476.60     6800.45     48.08 o 
  -1   1   5     6093.53     6154.91     37.21 o 
   1   1   5     6358.62     6693.16     39.24 o 
   3   1   5      561.32      599.10     13.11 o 
   5   1   5      857.32      754.97     15.54 o 
   7   1   5     3303.39     3394.12     35.21 o 
   9   1   5        9.92       14.08     11.48 o 
  11   1   5        0.05       23.01     19.69 o 
  13   1   5     1559.92     1536.09     52.98 o 
 -14   2   5      433.60      419.13     32.36 o 
 -12   2   5      174.06      237.76     24.84 o 
 -10   2   5     3836.84     3906.17     62.95 o 
  -8   2   5      144.90      152.19     17.51 o 
  -6   2   5      157.16      189.04     12.55 o 
  -4   2   5       14.14       34.49      6.86 o 
  -2   2   5    10913.42    11372.05     70.51 o 
   0   2   5      264.26      251.87      9.32 o 
   2   2   5     1567.31     1728.61     19.94 o 
   4   2   5     1974.73     2037.20     24.20 o 
   6   2   5     7955.47     8263.87     66.67 o 
   8   2   5      306.45      308.10     18.65 o 
  10   2   5      114.15       83.18     16.00 o 
  12   2   5      258.90      308.09     25.36 o 
  14   2   5      276.86      342.24     45.28 o 
 -13   3   5      344.25      327.06     35.24 o 
 -11   3   5      721.73      600.77     32.02 o 
  -9   3   5     1310.61     1298.66     37.82 o 
  -7   3   5     1040.01     1036.74     23.48 o 
  -5   3   5      491.39      443.67     23.65 o 
  -3   3   5      480.74      488.58     18.37 o 
  -1   3   5       74.47       51.13      8.86 o 
   1   3   5     8419.98     9000.41     70.53 o 
   3   3   5     1872.21     1778.69     23.63 o 
   5   3   5     1270.95     1246.48     27.48 o 
   7   3   5      173.21      159.22     12.59 o 
   9   3   5      348.67      312.33     38.49 o 
  11   3   5       11.79       61.14     44.29 o 
  13   3   5      120.49      149.79     29.48 o 
 -12   4   5       90.15      100.94     28.49 o 
 -10   4   5       28.06       18.26     15.15 o 
  -8   4   5       34.98       44.62     19.06 o 
  -6   4   5     3899.18     3935.98     49.45 o 
  -4   4   5     1543.92     1610.71     29.74 o 
  -2   4   5      571.92      632.67     27.28 o 
   0   4   5     1116.79     1097.68     21.85 o 
   2   4   5     5050.93     4904.11     63.25 o 
   4   4   5     1311.92     1372.17     36.92 o 
   6   4   5       91.49      135.16     16.02 o 
   8   4   5      289.77      275.69     28.75 o 
  10   4   5     1004.45     1063.32     52.84 o 
  12   4   5      218.10      247.27     36.66 o 
 -11   5   5      128.62      162.52     38.01 o 
  -9   5   5      215.04      237.80     32.61 o 
  -7   5   5     1521.55     1497.33     41.16 o 
  -5   5   5     1043.73     1010.11     28.29 o 
  -3   5   5       38.80       64.26     18.30 o 
  -1   5   5      667.63      678.78     21.61 o 
   1   5   5     2338.38     2286.66     72.39 o 
   3   5   5     1100.85     1104.79     34.31 o 
   5   5   5      242.29      239.34     21.94 o 
   7   5   5      512.20      471.68     36.18 o 
   9   5   5     1718.88     1695.19     65.64 o 
  -8   6   5      272.52      261.99     35.57 o 
  -6   6   5      734.86      752.69     37.17 o 
  -4   6   5      931.00      857.82     36.99 o 
  -2   6   5      579.02      595.14     36.45 o 
   0   6   5       76.60      137.36     21.08 o 
   2   6   5      269.73      301.33     27.24 o 
   4   6   5      855.93      814.21     35.43 o 
   6   6   5     1361.83     1286.34     51.31 o 
   8   6   5     1023.70      978.64     54.35 o 
  -3   7   5     1529.45     1496.18     58.29 o 
  -1   7   5     1109.51     1153.77     54.78 o 
   1   7   5      378.90      372.35     39.59 o 
   3   7   5      144.87      126.15     26.99 o 
 -14   0   6     1774.95     1877.60     92.94 o 
 -12   0   6     1858.98     2045.73     55.19 o 
 -10   0   6      153.93      218.24     24.44 o 
  -8   0   6     8073.28     8296.24    148.33 o 
  -6   0   6    21240.24    21339.87    169.97 o 
  -4   0   6    13069.64    12795.20    243.91 o 
  -2   0   6      352.49      374.72     17.17 o 
   0   0   6     7377.91     7360.77     48.55 o 
   2   0   6    14751.99    13665.76    178.67 o 
   4   0   6    19995.84    20021.70    147.38 o 
   6   0   6     1746.47     1729.10     34.23 o 
   8   0   6     4843.47     4886.27     70.69 o 
  10   0   6    10592.69    10622.53    211.76 o 
  12   0   6     1151.30     1131.03     63.30 o 
  14   0   6     1018.31      865.31     81.81 o 
 -15   1   6      537.04      545.51     41.10 o 
 -13   1   6     1423.18     1443.16     43.36 o 
 -11   1   6     1865.96     1888.20     43.92 o 
  -9   1   6     1472.87     1437.88     29.04 o 
  -7   1   6     2366.95     2253.26     31.32 o 
  -5   1   6    16194.21    17035.40     99.06 o 
  -3   1   6     4401.75     4559.22     34.12 o 
  -1   1   6     3050.61     3075.85     35.62 o 
   1   1   6    15789.32    15944.90    100.75 o 
   3   1   6    21331.01    21488.80    178.91 o 
   5   1   6     2675.65     2637.11     29.42 o 
   7   1   6     3848.50     3917.18     41.93 o 
   9   1   6     2873.83     2769.78     37.55 o 
  11   1   6     3565.58     3505.70     59.21 o 
  13   1   6      261.41      284.92     36.78 o 
 -14   2   6        6.86       47.71     24.55 o 
 -12   2   6      981.66      956.19     38.61 o 
 -10   2   6     1524.06     1521.42     42.53 o 
  -8   2   6     2319.80     2299.90     35.12 o 
  -6   2   6      100.31       92.53     10.10 o 
  -4   2   6     1354.49     1255.55     20.53 o 
  -2   2   6    26414.45    27220.92    135.81 o 
   0   2   6    12288.98    12563.45     75.55 o 
   2   2   6     3199.41     3340.81     32.59 o 
   4   2   6     1640.84     1563.69     22.55 o 
   6   2   6     6143.79     6295.83     61.45 o 
   8   2   6     2284.87     2268.86     34.11 o 
  10   2   6       31.04       56.47     22.27 o 
  12   2   6       92.30      109.31     20.11 o 
  14   2   6      949.04      884.66     56.35 o 
 -13   3   6       12.31       -5.92     16.21 o 
 -11   3   6      448.51      425.90     27.99 o 
  -9   3   6     1853.77     2019.91     45.74 o 
  -7   3   6      813.33      866.59     22.75 o 
  -5   3   6      738.13      788.15     20.28 o 
  -3   3   6     7177.90     7231.07     63.23 o 
  -1   3   6     8394.84     8179.96     66.51 o 
   1   3   6      323.38      335.70     11.79 o 
   3   3   6      224.47      221.26     10.30 o 
   5   3   6     3570.67     3475.13     36.31 o 
   7   3   6     3158.42     3143.26     45.97 o 
   9   3   6      138.45      191.74     26.28 o 
  11   3   6      225.89      257.29     30.64 o 
  13   3   6     1015.74      982.76     47.00 o 
 -12   4   6       23.42       76.82     27.73 o 
 -10   4   6     1759.56     1794.28     48.64 o 
  -8   4   6     1093.58     1122.15     31.32 o 
  -6   4   6      410.80      439.82     23.33 o 
  -4   4   6     1376.01     1400.73     28.53 o 
  -2   4   6     1301.06     1232.81     27.09 o 
   0   4   6     2567.75     2523.10     51.26 o 
   2   4   6      177.68      154.09     16.22 o 
   4   4   6     1574.27     1596.65     37.01 o 
   6   4   6     2552.67     2674.02     70.57 o 
   8   4   6     1264.69     1156.11     42.64 o 
  10   4   6      587.40      618.79     41.85 o 
  12   4   6      657.20      600.61     43.06 o 
 -11   5   6      129.35      228.71     39.34 o 
  -9   5   6      365.86      337.26     40.30 o 
  -7   5   6     2226.38     2129.31     47.07 o 
  -5   5   6      415.96      479.49     27.07 o 
  -3   5   6      104.34      139.32     16.93 o 
  -1   5   6      439.23      401.32     19.37 o 
   1   5   6     2070.33     2054.36     46.74 o 
   3   5   6     2562.11     2745.92     63.65 o 
   5   5   6     1899.12     1811.92     45.75 o 
   7   5   6      140.13      156.63     30.14 o 
   9   5   6      936.46      891.95     50.33 o 
  -8   6   6       14.78      112.51     41.61 o 
  -6   6   6     2297.71     2215.00     78.68 o 
  -4   6   6     1518.69     1585.73     46.56 o 
  -2   6   6       12.58       43.84     17.85 o 
   0   6   6       35.95       82.78     32.14 o 
   2   6   6     3653.25     3555.77     67.08 o 
   4   6   6      683.29      699.89     37.89 o 
   6   6   6        7.28        3.36     19.71 o 
  -3   7   6      728.80      831.10     53.69 o 
  -1   7   6      705.70      712.26     48.90 o 
   1   7   6      283.79      331.16     42.19 o 
   3   7   6        3.12       26.21     20.68 o 
 -13   1   7       12.77       27.64     20.06 o 
 -11   1   7      810.53      718.10     26.16 o 
  -9   1   7     2243.57     2253.29     36.55 o 
  -7   1   7      234.25      311.48     15.06 o 
  -5   1   7     4409.98     4559.26     41.74 o 
  -3   1   7      175.18      191.11      7.07 o 
  -1   1   7      434.58      334.38     11.24 o 
   1   1   7       36.33       60.42      7.84 o 
   3   1   7     1633.61     1679.40     21.84 o 
   5   1   7     3541.74     3672.60     50.08 o 
   7   1   7     4328.30     4285.15     46.14 o 
   9   1   7        5.25       12.29     12.30 o 
  11   1   7        0.06        7.17     13.14 o 
  13   1   7      113.30      153.44     44.09 o 
 -14   2   7      116.38      177.12     27.81 o 
 -12   2   7       53.31       79.45     24.71 o 
 -10   2   7      738.23      731.13     29.61 o 
  -8   2   7     1600.34     1580.64     32.52 o 
  -6   2   7      377.43      406.95     16.14 o 
  -4   2   7        1.47       26.24     12.48 o 
  -2   2   7     4510.93     4399.92     40.08 o 
   0   2   7     4047.00     4168.61     37.52 o 
   2   2   7      215.65      225.27      9.87 o 
   4   2   7       10.76       18.95     10.28 o 
   6   2   7     1190.17     1214.44     23.47 o 
   8   2   7     2814.10     2740.88     44.35 o 
  10   2   7      374.27      400.85     23.56 o 
  12   2   7        8.27       -2.48     14.57 o 
 -13   3   7       80.18      116.35     38.69 o 
 -11   3   7      198.30      210.41     26.16 o 
  -9   3   7       86.27      113.71     14.48 o 
  -7   3   7      653.38      607.60     21.70 o 
  -5   3   7     1763.57     1729.57     30.09 o 
  -3   3   7     1266.51     1269.70     24.93 o 
  -1   3   7     3167.92     3596.81     40.21 o 
   1   3   7      416.29      391.09     14.29 o 
   3   3   7      428.77      430.51     13.88 o 
   5   3   7     1617.10     1645.48     26.53 o 
   7   3   7       36.16       48.08     13.93 o 
   9   3   7       41.33       80.65     23.47 o 
  11   3   7      506.74      433.45     40.92 o 
 -12   4   7       95.55      180.16     32.18 o 
 -10   4   7      259.00      261.47     32.18 o 
  -8   4   7      374.07      369.33     29.05 o 
  -6   4   7     3924.80     3876.63     54.20 o 
  -4   4   7     2217.42     2209.38     36.55 o 
  -2   4   7      471.18      540.97     28.24 o 
   0   4   7      141.26      129.19     12.96 o 
   2   4   7     5201.23     5299.86     68.35 o 
   4   4   7     2726.00     2743.53     48.38 o 
   6   4   7      437.49      438.39     23.94 o 
   8   4   7      408.75      374.38     33.62 o 
  10   4   7      924.32      870.29     61.72 o 
  -9   5   7        3.02       17.17     26.55 o 
  -7   5   7      115.94      139.24     21.67 o 
  -5   5   7      576.21      597.14     29.35 o 
  -3   5   7     1670.85     1740.70     38.45 o 
  -1   5   7       77.29       93.52     14.64 o 
   1   5   7     1051.96     1021.53     33.24 o 
   3   5   7     1041.42     1051.07     35.76 o 
   5   5   7     1133.70     1084.96     36.82 o 
   7   5   7      619.57      618.44     38.92 o 
   9   5   7      482.30      461.34     43.65 o 
  -8   6   7      160.53      173.02     36.14 o 
  -6   6   7       93.64      133.43     24.25 o 
  -4   6   7      491.27      514.01     31.17 o 
  -2   6   7      549.52      566.72     30.29 o 
   0   6   7     1079.45     1059.50     39.55 o 
   2   6   7     1017.51      957.26     38.72 o 
   4   6   7      465.38      462.61     33.24 o 
   6   6   7      497.43      530.47     43.25 o 
  -1   7   7     1275.57     1273.65     63.86 o 
   1   7   7      257.14      235.82     33.57 o 
 -14   0   8     1816.49     1792.48    108.89 o 
 -12   0   8     2051.49     2089.80     60.07 o 
 -10   0   8     1174.56     1143.73     41.05 o 
  -8   0   8       75.61      104.12     25.62 o 
  -6   0   8     5883.84     5729.92     71.95 o 
  -4   0   8     5556.23     4989.79     59.57 o 
  -2   0   8      173.37      159.55     18.38 o 
   2   0   8    35966.38    34420.15    210.79 o 
   4   0   8    19163.30    18312.01    267.30 o 
   6   0   8      918.40      942.19     32.12 o 
   8   0   8      196.97      211.63     44.22 o 
  10   0   8     1475.79     1498.27     46.97 o 
  12   0   8     3788.90     3708.40    110.37 o 
 -13   1   8     1333.62     1266.95     41.82 o 
 -11   1   8     1257.53     1233.00     32.29 o 
  -9   1   8      599.65      584.14     21.53 o 
  -7   1   8     3498.44     3522.80     42.04 o 
  -5   1   8     6133.18     5920.93     49.92 o 
  -3   1   8     3176.55     2867.41     25.46 o 
  -1   1   8     4087.95     4208.00     61.28 o 
   1   1   8     5042.72     5065.56     37.01 o 
   3   1   8     4936.09     4769.43     51.12 o 
   5   1   8     5476.65     5585.14     51.57 o 
   7   1   8      947.92      929.56     24.83 o 
   9   1   8     4141.67     4288.90     53.02 o 
  11   1   8      635.92      618.61     28.87 o 
  13   1   8      549.58      473.70     35.39 o 
 -14   2   8       65.38      102.33     42.36 o 
 -12   2   8      228.53      249.98     38.57 o 
 -10   2   8     2793.49     2859.55     50.81 o 
  -8   2   8     3943.71     3872.32     50.50 o 
  -6   2   8     1621.90     1647.11     28.85 o 
  -4   2   8     9057.95     9806.34     73.92 o 
  -2   2   8    11639.45    11756.13     77.61 o 
   0   2   8     6637.68     6490.80     50.72 o 
   2   2   8     1318.28     1246.76     20.75 o 
   4   2   8      307.19      297.99     13.49 o 
   6   2   8     5437.63     5492.96     56.39 o 
   8   2   8     2560.35     2557.58     41.23 o 
  10   2   8     1734.87     1746.64     42.88 o 
  12   2   8      793.44      880.55     40.13 o 
 -13   3   8        3.10       22.31     21.17 o 
 -11   3   8      322.10      320.51     26.87 o 
  -9   3   8     4094.46     4099.54     57.97 o 
  -7   3   8     3133.69     3166.71     47.14 o 
  -5   3   8      191.95      185.71     19.33 o 
  -3   3   8     2252.93     2243.01     33.16 o 
  -1   3   8    12814.57    12993.72     98.58 o 
   1   3   8     7736.19     7739.53     66.48 o 
   3   3   8      521.20      542.18     21.43 o 
   5   3   8     1682.32     1681.66     28.61 o 
   7   3   8     4750.78     4662.69     53.80 o 
   9   3   8     1833.06     1845.39     53.92 o 
  11   3   8      234.04      274.89     33.49 o 
 -12   4   8      212.99      254.25     40.22 o 
 -10   4   8      321.12      354.64     29.63 o 
  -8   4   8      829.43      787.99     32.12 o 
  -6   4   8     1035.46     1034.32     30.22 o 
  -4   4   8      118.85      163.82     17.06 o 
  -2   4   8     3291.28     3280.20     47.07 o 
   0   4   8     3460.73     3468.81     46.29 o 
   2   4   8      889.87      962.00     32.15 o 
   4   4   8     2775.02     2866.72     51.93 o 
   6   4   8     2952.95     2804.00     51.03 o 
   8   4   8     1715.16     1760.61     57.72 o 
  10   4   8       34.92       72.25     27.66 o 
  -9   5   8        6.54       -2.81     21.55 o 
  -7   5   8      243.32      306.56     23.11 o 
  -5   5   8     1633.66     1745.33     48.19 o 
  -3   5   8      943.27      923.22     30.54 o 
  -1   5   8       19.14       33.42     12.76 o 
   1   5   8      302.02      331.95     24.74 o 
   3   5   8     3079.03     3072.03     59.15 o 
   5   5   8      833.17      820.50     37.50 o 
   7   5   8      289.69      321.28     34.96 o 
   9   5   8        8.93       13.32     27.21 o 
  -6   6   8      432.42      401.21     38.01 o 
  -4   6   8      468.91      474.17     52.37 o 
  -2   6   8       54.58       76.44     22.73 o 
   0   6   8      518.72      490.05     34.20 o 
   2   6   8      456.17      507.56     32.26 o 
   4   6   8      553.90      530.76     34.68 o 
   6   6   8        8.32       10.85     24.35 o 
 -13   1   9       75.65      171.85     33.21 o 
 -11   1   9      408.05      451.68     27.77 o 
  -9   1   9      373.98      365.59     22.72 o 
  -7   1   9      210.56      249.16     18.17 o 
  -5   1   9     2346.60     2449.98     28.95 o 
  -3   1   9     1563.64     1651.51     25.82 o 
  -1   1   9     6629.74     6700.34     57.81 o 
   1   1   9     2930.61     2913.18     26.43 o 
   3   1   9      187.18      126.99      9.73 o 
   5   1   9      526.27      592.33     18.14 o 
   7   1   9      232.28      236.62     16.09 o 
   9   1   9      973.02      931.36     26.34 o 
  11   1   9      578.18      553.05     29.80 o 
  13   1   9       30.54       56.15     26.64 o 
 -12   2   9       61.09      101.47     22.63 o 
 -10   2   9      269.76      307.38     20.46 o 
  -8   2   9      724.84      744.68     25.61 o 
  -6   2   9      257.32      264.87     15.41 o 
  -4   2   9      668.97      726.72     17.08 o 
  -2   2   9      591.01      549.68     14.67 o 
   0   2   9     3125.24     2913.05     30.73 o 
   2   2   9      544.16      645.98     15.58 o 
   4   2   9      481.97      538.71     17.76 o 
   6   2   9     5012.42     5144.76     57.65 o 
   8   2   9      333.22      345.68     19.40 o 
  10   2   9       18.15       28.41     17.19 o 
  12   2   9      103.68      142.41     30.32 o 
 -11   3   9       75.15      131.96     23.42 o 
  -9   3   9      122.48      143.89     19.31 o 
  -7   3   9     2331.99     2286.99     41.17 o 
  -5   3   9     1697.86     1673.58     40.59 o 
  -3   3   9      431.78      393.81     16.99 o 
  -1   3   9        6.05        8.45      9.41 o 
   1   3   9       15.60       32.98     10.26 o 
   3   3   9     3642.49     3616.79     43.96 o 
   5   3   9        6.09       22.11     16.06 o 
   7   3   9      504.43      526.39     21.02 o 
   9   3   9      232.70      265.18     31.01 o 
  11   3   9      396.48      420.44     53.08 o 
 -10   4   9      219.46      248.14     46.53 o 
  -8   4   9      238.34      253.11     37.06 o 
  -6   4   9     1652.53     1641.10     38.90 o 
  -4   4   9     3632.77     3613.14     52.87 o 
  -2   4   9     1071.24     1095.35     30.47 o 
   0   4   9      495.81      477.15     21.85 o 
   2   4   9     1147.41     1113.24     26.90 o 
   4   4   9      935.18      931.07     30.47 o 
   6   4   9      838.74      868.80     32.41 o 
   8   4   9       72.65      130.49     28.02 o 
  10   4   9      667.08      712.08     45.15 o 
  -9   5   9       69.88       48.54     26.66 o 
  -7   5   9        6.10       17.85     16.98 o 
  -5   5   9     3118.71     3075.64     53.16 o 
  -3   5   9     1662.58     1803.94     40.04 o 
  -1   5   9      268.26      318.69     35.81 o 
   1   5   9      352.84      386.82     25.71 o 
   3   5   9     3405.27     3433.57     66.39 o 
   5   5   9     1313.64     1371.77     44.13 o 
   7   5   9        4.45       -0.88     18.83 o 
  -6   6   9       92.67      112.35     25.71 o 
  -4   6   9       70.67       59.83     33.95 o 
  -2   6   9      592.38      547.47     32.01 o 
   0   6   9     1133.05     1285.23     45.67 o 
   2   6   9      964.07     1013.81     44.73 o 
   4   6   9      415.55      371.27     32.00 o 
 -12   0  10     1057.34     1150.61     52.05 o 
 -10   0  10       15.22       73.19     20.36 o 
  -8   0  10       70.38       79.86     27.85 o 
  -6   0  10     3469.90     3481.35     55.31 o 
  -4   0  10    12634.22    12296.26     97.61 o 
  -2   0  10     3796.25     3636.41     76.26 o 
   0   0  10     5454.76     6050.60    101.18 o 
   2   0  10     6717.73     6600.42     71.42 o 
   4   0  10    11059.89    10753.60    115.58 o 
   6   0  10     1591.93     1537.08     41.10 o 
   8   0  10      568.06      564.36     29.48 o 
  10   0  10     3475.52     3398.95     75.69 o 
  12   0  10      725.26      801.04     64.76 o 
 -13   1  10      603.53      582.30     33.19 o 
 -11   1  10     1405.08     1442.31     36.04 o 
  -9   1  10      612.43      623.83     23.28 o 
  -7   1  10      395.61      364.91     16.18 o 
  -5   1  10     3520.50     3433.87     65.17 o 
  -3   1  10    12674.09    12576.55     96.94 o 
  -1   1  10     1124.53      987.61     29.93 o 
   1   1  10     2107.71     1902.39     31.23 o 
   3   1  10    10412.31    10277.32     78.87 o 
   5   1  10     6689.88     6814.76     72.00 o 
   7   1  10     2638.88     2611.97     41.55 o 
   9   1  10       49.37       78.30     14.47 o 
  11   1  10     2266.43     2354.90     55.07 o 
 -12   2  10      507.93      500.07     30.42 o 
 -10   2  10     2543.97     2360.72     54.78 o 
  -8   2  10     3652.29     3532.67     51.19 o 
  -6   2  10     3415.51     3479.47     44.92 o 
  -4   2  10      241.02      243.10     12.09 o 
  -2   2  10     1366.98     1324.18     28.88 o 
   0   2  10     9272.17     8917.49     73.96 o 
   2   2  10     1792.69     1823.14     27.09 o 
   4   2  10     2432.30     2490.82     36.04 o 
   6   2  10      542.19      572.86     21.55 o 
   8   2  10     4856.73     4734.77     60.94 o 
  10   2  10     1518.22     1490.69     46.63 o 
  12   2  10      173.37      161.17     29.86 o 
 -11   3  10      338.63      370.29     30.70 o 
  -9   3  10     3884.63     3874.96     59.80 o 
  -7   3  10     4720.76     4655.30     61.08 o 
  -5   3  10      501.08      458.78     21.91 o 
  -3   3  10      624.43      627.91     20.04 o 
  -1   3  10     8046.06     8087.64     73.11 o 
   1   3  10     4434.10     4586.30     50.96 o 
   3   3  10       65.09       77.55     12.01 o 
   5   3  10       49.81       89.33     12.53 o 
   7   3  10     3690.88     3708.79     62.79 o 
   9   3  10     2828.43     2875.82     67.13 o 
  11   3  10      164.23      217.99     29.96 o 
 -10   4  10       18.84       71.19     24.22 o 
  -8   4  10     1114.76     1165.92     35.57 o 
  -6   4  10      992.73     1052.30     32.20 o 
  -4   4  10     1937.82     1927.97     43.68 o 
  -2   4  10     2228.29     2272.96     40.10 o 
   0   4  10      952.76      930.42     27.51 o 
   2   4  10     2294.44     2214.53     40.75 o 
   4   4  10      479.53      493.73     27.67 o 
   6   4  10     2703.45     2628.92     56.11 o 
   8   4  10      271.81      312.70     33.44 o 
  10   4  10       54.94       56.20     27.62 o 
  -9   5  10       11.59       14.77     30.53 o 
  -7   5  10      101.46      178.08     22.45 o 
  -5   5  10     1157.76     1068.71     36.57 o 
  -3   5  10      200.46      263.91     22.95 o 
  -1   5  10      609.79      645.65     30.72 o 
   1   5  10     1193.29     1195.94     41.36 o 
   3   5  10     2050.73     2135.44     72.89 o 
   5   5  10     1923.22     1925.53     52.26 o 
   7   5  10       33.09       59.48     27.62 o 
  -4   6  10      666.51      596.21     43.00 o 
  -2   6  10      766.60      793.36     41.13 o 
   0   6  10       33.18       57.83     24.90 o 
   2   6  10      396.45      361.22     32.24 o 
   4   6  10      678.61      622.82     38.14 o 
 -13   1  11      465.79      442.06     87.29 o 
 -11   1  11      111.34      147.92     19.79 o 
  -9   1  11      696.11      701.27     24.19 o 
  -7   1  11     1764.67     1701.24     32.71 o 
  -5   1  11      108.89      128.06     13.73 o 
  -3   1  11      135.49       99.09      9.81 o 
  -1   1  11     4610.94     4720.77     60.68 o 
   1   1  11     4697.95     4679.69     76.92 o 
   3   1  11      301.38      366.60     13.76 o 
   5   1  11      506.40      535.53     19.30 o 
   7   1  11     2001.50     2044.01     37.03 o 
   9   1  11      770.53      772.92     27.63 o 
  11   1  11      108.39      126.41     23.95 o 
 -12   2  11       13.92       31.98     21.11 o 
 -10   2  11      132.28      195.88     33.91 o 
  -8   2  11      285.91      349.69     21.90 o 
  -6   2  11     1592.02     1632.62     50.00 o 
  -4   2  11       42.43       31.26     16.68 o 
  -2   2  11     1178.94     1214.19     27.04 o 
   0   2  11     2286.70     2226.25     38.66 o 
   2   2  11     2999.43     2940.51     36.41 o 
   4   2  11      520.82      562.66     19.70 o 
   6   2  11      112.73      172.30     19.18 o 
   8   2  11      842.84      878.82     30.36 o 
  10   2  11       45.64       88.78     34.23 o 
 -11   3  11       25.70       35.00     24.78 o 
  -9   3  11      392.38      384.37     28.76 o 
  -7   3  11       51.98       65.23     20.40 o 
  -5   3  11      177.30      237.88     23.57 o 
  -3   3  11      349.11      372.55     20.89 o 
  -1   3  11      105.20      127.10     19.42 o 
   1   3  11     2910.35     2973.63     41.82 o 
   3   3  11      607.86      597.41     21.66 o 
   5   3  11     1729.85     1782.91     35.22 o 
   7   3  11      567.12      576.91     30.08 o 
   9   3  11      220.96      289.01     31.91 o 
 -10   4  11      534.61      537.96     54.06 o 
  -8   4  11       11.13        5.89     15.02 o 
  -6   4  11      461.97      400.93     31.83 o 
  -4   4  11     1429.59     1476.37     36.36 o 
  -2   4  11      528.61      543.02     25.15 o 
   0   4  11     1562.90     1509.94     32.48 o 
   2   4  11        5.14        1.44      9.03 o 
   4   4  11     3008.36     3165.64     59.93 o 
   6   4  11      531.82      577.60     31.84 o 
   8   4  11      109.55      172.62     31.69 o 
  -7   5  11      188.71      214.78     32.28 o 
  -5   5  11      720.64      735.63     48.69 o 
  -3   5  11     1003.04     1014.65     39.55 o 
  -1   5  11      111.91      179.99     23.66 o 
   1   5  11      208.77      207.06     24.67 o 
   3   5  11     1164.87     1131.79     42.30 o 
   5   5  11      622.01      667.95     36.65 o 
   7   5  11       23.03       67.49     33.28 o 
  -4   6  11      358.72      269.13     43.76 o 
  -2   6  11     1413.93     1417.42     57.39 o 
   0   6  11     1775.62     1802.27     63.89 o 
   2   6  11      887.31      884.24     46.22 o 
 -12   0  12     1480.44     1464.36     80.68 o 
 -10   0  12     3572.94     3352.35     87.42 o 
  -8   0  12      851.84      832.55     35.34 o 
  -6   0  12      149.79      172.61     55.77 o 
  -4   0  12    12762.73    13154.74    209.06 o 
  -2   0  12    16339.10    16314.87    235.08 o 
   0   0  12     1064.23      982.69     81.73 o 
   2   0  12     1366.14     1288.52     43.49 o 
   4   0  12     7910.93     7975.54    101.63 o 
   6   0  12     8865.44     8966.38    138.44 o 
   8   0  12      194.88      216.62     27.12 o 
  10   0  12       10.07        9.07     19.38 o 
 -11   1  12      900.95      878.74     37.24 o 
  -9   1  12      676.24      626.83     34.46 o 
  -7   1  12     1183.13     1057.05     30.01 o 
  -5   1  12     7808.39     7753.92    119.44 o 
  -3   1  12     3466.54     3508.39     79.54 o 
  -1   1  12     4057.06     3873.08     47.85 o 
   1   1  12     2374.60     2465.49     40.46 o 
   3   1  12     5945.30     5888.98     70.97 o 
   5   1  12     4274.45     4326.66     52.98 o 
   7   1  12      147.93      187.29     19.03 o 
   9   1  12     1472.10     1466.67     36.72 o 
  11   1  12     1472.63     1502.72     48.35 o 
 -12   2  12      117.96       81.98     27.53 o 
 -10   2  12      287.53      317.00     27.74 o 
  -8   2  12     2452.35     2607.89     54.33 o 
  -6   2  12     1112.69     1136.46     32.54 o 
  -4   2  12      112.64      128.69     15.28 o 
  -2   2  12     2349.96     2328.89     40.05 o 
   0   2  12     2264.04     2370.93     46.49 o 
   2   2  12     5381.93     5519.97     70.29 o 
   4   2  12       58.73       91.56     12.35 o 
   6   2  12     1892.91     1907.96     37.67 o 
   8   2  12     2769.25     2750.55     49.50 o 
  10   2  12     1484.90     1370.60     46.52 o 
 -11   3  12      121.27      147.67     37.59 o 
  -9   3  12      904.58      851.84     42.65 o 
  -7   3  12     1558.64     1595.82     45.04 o 
  -5   3  12       23.15       96.78     34.37 o 
  -3   3  12       63.03      113.37     19.80 o 
  -1   3  12     1327.93     1363.34     37.15 o 
   1   3  12     3850.15     3850.17     59.99 o 
   3   3  12      946.91      954.42     25.85 o 
   5   3  12      409.07      412.17     22.42 o 
   7   3  12     2760.00     2665.32     56.98 o 
   9   3  12     2090.95     1899.12    130.31 o 
  -8   4  12      380.64      390.71     40.49 o 
  -6   4  12     2234.42     2127.12     53.17 o 
  -4   4  12      645.20      701.61     33.35 o 
  -2   4  12       18.27       39.79     17.78 o 
   0   4  12     3051.37     2895.58     56.70 o 
   2   4  12      929.14      878.62     31.91 o 
   4   4  12     1234.66     1237.45     40.08 o 
   6   4  12      143.33      168.39     27.76 o 
   8   4  12      597.71      516.56     40.70 o 
  -7   5  12      210.20      202.85     27.42 o 
  -5   5  12      793.40      863.91     40.79 o 
  -3   5  12     4490.85     4408.64     87.97 o 
  -1   5  12      941.49      946.59     44.03 o 
   1   5  12      172.70      135.86     27.63 o 
   3   5  12      187.81      239.63     32.88 o 
   5   5  12      600.01      632.19     62.91 o 
 -11   1  13        0.42       39.52     26.90 o 
  -9   1  13        6.34       14.94     19.03 o 
  -7   1  13     1191.07     1197.23     67.42 o 
  -5   1  13       44.88       29.39     19.00 o 
  -3   1  13       33.43       57.27     19.40 o 
  -1   1  13      244.42      288.57     26.90 o 
   1   1  13     1496.24     1458.97     39.60 o 
   3   1  13       43.58       72.61     14.16 o 
   5   1  13      982.97      948.38     29.36 o 
   7   1  13       72.13      107.55     16.48 o 
   9   1  13        1.04       14.56     13.40 o 
 -10   2  13       20.81       67.77     21.75 o 
  -8   2  13     2324.73     2225.96     53.60 o 
  -6   2  13     1951.18     1916.86     42.96 o 
  -4   2  13       51.70       67.64     15.00 o 
  -2   2  13     1304.71     1211.08     30.50 o 
   0   2  13     3261.14     3233.63     51.55 o 
   2   2  13     1586.57     1566.25     37.19 o 
   4   2  13     1175.36     1153.39     36.52 o 
   6   2  13      179.45      217.77     24.37 o 
   8   2  13      578.26      646.98     27.97 o 
  10   2  13      739.00      785.06     43.62 o 
  -9   3  13       13.16       28.90     18.74 o 
  -7   3  13       33.48       69.62     19.92 o 
  -5   3  13      438.16      437.04     28.16 o 
  -3   3  13      495.07      516.64     30.09 o 
  -1   3  13     1020.61      997.85     34.55 o 
   1   3  13      815.19      847.94     51.81 o 
   3   3  13     1463.60     1448.21     40.06 o 
   5   3  13      966.17     1020.88     41.42 o 
   7   3  13      921.77      948.59     36.91 o 
   9   3  13      168.29      206.96     33.86 o 
  -8   4  13       34.59       82.37     41.52 o 
  -6   4  13      214.88      215.45     25.46 o 
  -4   4  13     1086.49     1149.75     40.63 o 
  -2   4  13      441.77      518.60     31.29 o 
   0   4  13      606.76      564.81     30.86 o 
   2   4  13      233.90      264.23     29.40 o 
   4   4  13     1432.09     1456.54     50.24 o 
   6   4  13     1940.08     1937.05     62.87 o 
  -5   5  13       51.52       80.27     29.08 o 
  -3   5  13     1130.80     1229.30     44.60 o 
  -1   5  13      457.91      468.43     41.02 o 
   1   5  13      114.42      164.37     31.26 o 
   3   5  13      762.48      847.22     49.20 o 
 -10   0  14     2275.81     2266.28     94.30 o 
  -8   0  14       64.99       27.58     36.30 o 
  -6   0  14     1564.38     1673.26     78.76 o 
  -4   0  14     6749.59     6433.26    147.40 o 
  -2   0  14     7674.86     7413.96    157.90 o 
   0   0  14       65.43      116.22     27.98 o 
   2   0  14      392.19      367.11     39.89 o 
   4   0  14     4089.38     3966.34    149.03 o 
   6   0  14     1427.89     1421.16     89.70 o 
   8   0  14      163.10      192.24     39.49 o 
  10   0  14       68.06       49.84     30.48 o 
 -11   1  14      608.05      555.07     44.39 o 
  -9   1  14     2037.76     2049.73     65.00 o 
  -7   1  14     1549.99     1408.66     51.85 o 
  -5   1  14       54.65       68.49     23.26 o 
  -3   1  14     4177.16     4204.59     85.26 o 
  -1   1  14     2538.23     2414.16     55.60 o 
   1   1  14     1520.82     1439.72     46.67 o 
   3   1  14      708.75      688.67     25.32 o 
   5   1  14     1771.64     1851.73     84.21 o 
   7   1  14     2510.48     2361.53     45.56 o 
   9   1  14      583.97      567.15     30.57 o 
 -10   2  14      352.59      395.60     42.95 o 
  -8   2  14     1118.30     1104.62     52.05 o 
  -6   2  14     1687.75     1621.97     52.74 o 
  -4   2  14      966.26      991.69     45.14 o 
  -2   2  14       45.42       47.92     18.70 o 
   0   2  14     4832.93     4756.88     94.36 o 
   2   2  14     5308.48     5433.33     76.24 o 
   4   2  14     3800.02     3742.03     64.39 o 
   6   2  14     1186.99     1161.62     36.50 o 
   8   2  14      867.96      806.42     36.93 o 
  -9   3  14       28.91       80.68     34.60 o 
  -7   3  14     1578.12     1679.20     56.51 o 
  -5   3  14     2338.96     2355.26     59.86 o 
  -3   3  14      512.56      528.99     29.30 o 
  -1   3  14     1297.50     1345.95     45.42 o 
   1   3  14     5469.95     5364.83     79.78 o 
   3   3  14     3160.35     3135.77     59.53 o 
   5   3  14      502.94      555.29     41.32 o 
   7   3  14      609.14      566.95     38.98 o 
  -6   4  14      991.99     1012.72     41.48 o 
  -4   4  14      306.39      416.08     47.79 o 
  -2   4  14     1236.65     1167.25     42.55 o 
   0   4  14     1133.88     1079.47     39.46 o 
   2   4  14     1484.84     1439.36     53.13 o 
   4   4  14       47.68      118.33     28.35 o 
   6   4  14      232.83      250.47     36.63 o 
  -3   5  14      329.55      377.44     35.02 o 
  -1   5  14      276.91      423.44     51.37 o 
   1   5  14       43.70      112.79     33.91 o 
  -9   1  15        0.21      -11.23     23.14 o 
  -7   1  15      532.68      548.49     38.35 o 
  -5   1  15     2125.24     2074.92     62.06 o 
  -3   1  15     1236.01     1238.70     56.16 o 
  -1   1  15     1950.07     1881.06     59.82 o 
   1   1  15      197.83      262.87     37.93 o 
   3   1  15       33.86       65.78     24.36 o 
   5   1  15      173.01      233.02     32.11 o 
   7   1  15      392.32      421.59     30.65 o 
   9   1  15      993.93      974.51     58.44 o 
  -8   2  15       38.18       57.74     28.12 o 
  -6   2  15      424.71      480.09     51.44 o 
  -4   2  15      339.87      398.81     35.37 o 
  -2   2  15       14.23      -22.83     20.49 o 
   0   2  15      115.74      192.30     37.22 o 
   2   2  15      522.88      526.19     35.29 o 
   4   2  15        1.22       19.99     20.27 o 
   6   2  15       37.57       89.20     22.74 o 
   8   2  15      245.24      258.45     50.74 o 
  -7   3  15        1.60        1.34     22.97 o 
  -5   3  15      383.13      375.55     34.36 o 
  -3   3  15      521.78      516.63     40.10 o 
  -1   3  15       51.89       50.25     28.59 o 
   1   3  15     1720.23     1577.98     44.74 o 
   3   3  15      626.75      593.77     32.14 o 
   5   3  15      119.05      209.59     34.86 o 
   7   3  15      350.83      374.40     41.62 o 
  -6   4  15       68.26       44.81     26.35 o 
  -4   4  15      447.10      458.51     38.72 o 
  -2   4  15     3935.42     3866.59     77.93 o 
   0   4  15      149.43      157.43     25.13 o 
   2   4  15        2.45       -5.64     20.02 o 
   4   4  15      718.00      716.41     42.36 o 
  -8   0  16     3343.05     3352.17    121.43 o 
  -6   0  16       14.39       92.10     66.34 o 
  -4   0  16      393.45      403.81     92.14 o 
  -2   0  16     2107.08     2257.31    121.15 o 
   0   0  16      887.14     1012.55     63.86 o 
   2   0  16      864.61      844.91     55.52 o 
   4   0  16      749.63      864.31     56.20 o 
   6   0  16     5688.71     5701.44    151.75 o 
   8   0  16     2089.72     2095.35     94.74 o 
  -9   1  16     1069.75     1111.78     57.42 o 
  -7   1  16       55.48      111.16     33.82 o 
  -5   1  16      953.21     1014.84     53.32 o 
  -3   1  16     2170.26     2194.33     61.53 o 
  -1   1  16     3946.26     3764.02     85.37 o 
   1   1  16      406.87      516.12     33.23 o 
   3   1  16      755.21      824.07     41.01 o 
   5   1  16     2772.69     2735.90     72.95 o 
   7   1  16     1847.40     1929.18     63.03 o 
  -8   2  16      551.12      555.12     43.49 o 
  -6   2  16     2128.92     2128.74     67.91 o 
  -4   2  16     1270.16     1226.36     52.84 o 
  -2   2  16     1298.08     1268.17     49.72 o 
   0   2  16     2638.01     2614.64     66.24 o 
   2   2  16     2998.65     2930.19     73.24 o 
   4   2  16     1314.42     1285.17     48.19 o 
   6   2  16       11.46       44.77     51.50 o 
  -7   3  16     1477.43     1302.47     71.73 o 
  -5   3  16     2595.60     2631.03     79.81 o 
  -3   3  16      148.49      154.39     31.50 o 
  -1   3  16       51.71       85.09     28.70 o 
   1   3  16     2254.41     2229.92     80.89 o 
   3   3  16     3386.35     3320.10     78.90 o 
   5   3  16      276.37      352.01     49.99 o 
  -4   4  16      738.92      682.00     46.05 o 
  -2   4  16      315.29      286.84     52.86 o 
   0   4  16      328.86      304.44     46.62 o 
   2   4  16      653.34      662.10     53.39 o 
  -7   1  17      411.67      486.04     44.23 o 
  -5   1  17      118.76      230.08     34.37 o 
  -3   1  17      323.49      308.86     37.94 o 
  -1   1  17      126.96      195.08     29.26 o 
   1   1  17      354.04      333.75     33.55 o 
   3   1  17     2669.88     2697.75     71.40 o 
   5   1  17       16.84       26.08     22.79 o 
  -6   2  17      384.65      441.93     45.22 o 
  -4   2  17     1460.92     1453.26     61.64 o 
  -2   2  17      114.15      141.18     29.06 o 
   0   2  17       18.08        0.03     16.82 o 
   2   2  17      869.60      909.92     45.71 o 
   4   2  17      670.26      687.32     42.74 o 
  -5   3  17       69.25       68.56     34.14 o 
  -3   3  17      440.56      515.30     42.59 o 
  -1   3  17      656.68      676.27     44.39 o 
   1   3  17      340.33      352.88     36.39 o 
   3   3  17       53.27       35.64     25.29 o 
  -6   0  18       89.76      152.51     57.53 o 
  -4   0  18      172.50      235.32     49.71 o 
  -2   0  18     3339.13     3416.06    114.63 o 
   0   0  18     6045.63     6053.16    169.81 o 
   2   0  18      270.45      348.31     58.25 o 
   4   0  18      513.34      442.67     75.56 o 
  -5   1  18      324.42      294.45     40.58 o 
  -3   1  18     1111.94     1105.58     52.80 o 
  -1   1  18     1569.84     1513.62     59.34 o 
   1   1  18     1365.85     1355.53     62.12 o 
   3   1  18      771.34      768.35     45.16 o 
  -4   2  18     1152.90     1089.70     55.24 o 
  -2   2  18      600.83      603.75     44.94 o 
   0   2  18       35.20       32.82     37.68 o 
   2   2  18     1342.26     1448.65     59.30 o 
  -3   1  19      312.17      276.75     36.46 o 
  -1   1  19      466.73      585.66     45.64 o 
   1   1  19        9.31       40.27     26.38 o 
                                                 
